# Supplementary material for: C3 complement inhibition prevents antibody-mediated rejection and prolongs renal allograft survival in sensitized non-human primates
Source: Nat Commun. 2021 Sep 15;12:5456. doi: 10.1038/s41467-021-25745-7 (PMC8443599; doi:10.1038/s41467-021-25745-7)
Supplement: Supplementary file 4 — Source Data [file 41467_2021_25745_MOESM4_ESM.xlsx]

## Sheet: Figure 1b
Graft Survival		Days	Control						Compstatin
		ID	H764	H57G	H60L	H49V	H42A		H75W	H49G	HADV	H72E	H77P	H87T
		Survival	13	4	4	4	4		8	8	12	19	40	48

## Sheet: Figure 1c
Serum Creatinine	Days	Control						Compstatin
	0	0.8	0.7	0.5	0.7	0.7		0.6	0.6	0.6	0.7	0.7	0.7
	1	2.1	1.5	1.9	2.3	1.3		1.5	2	1.4	1.4	1.9	1.6
	4	1.3	8.1	9.2	7.1	9.7		1.1	2.3	1.3	1.3	1.4	1
BUN	Days	Control						Compstatin
	0	9.7	11.7	13.6	15.6	12.7		12.1	13.2	10.9	14.9	10.3	7.4
	1	41.5	38.9	38.1	50.2	34.9		40.6	49.2	28.8	28.6	40.9	28.7
	4	31.7	140	140	119.5	97.8		28	55	16	22	25.5	23.6
Post-transplant DSA	Days	Control						Compstatin
	0	1100	3674	3286	3277	8153		3829	3401	1684	1605	3707	4458
	1	778	2274	1989	1864	4372		1737	1966	1151	1249	2398	2341
	4	763	2343	2016	1974	3075		2904	1886	1116	1235	3803	2717

## Sheet: Figure 1d
DSA - B cell flow crossmatch
		POD	H49G	H75W	H72E	H77P	HADV	H87T
		0	3829	3401	1684	1605	3707	4458
		1	1737	1966	1151	1249	2398	2341
		4	2904	1886	1116	1235	3803	2717
		7	14101	2900	3744	1739	8541	6470
		8	13479	2964
		11			16179	8104	13248	17037
		12					12906
		14				8529		18141
		18						16432
		19			14435	4408
		21				4347		15458
		25						20979
		26				3910
		28				9214		25368
		32						28078
		33				7644
		35				7828		27400
		39						28106
		40				8511
		42						28185

## Sheet: Figure 1e
	Platelet	control					Compstatin
	0h	387	446	313	535	554	332	470	322	378
	1h		318	165	651	561	263	381	328	310
	6h	451	494	250		520	141	358	382	352
	24h	373	474	185	535	444	271	298	306	255
	4d	154	213	283	159	304	231	181	248	171
	PT	control					Compstatin
	0h	8.4	8.6	8.2	8.1	8.3	8.6	8.8	7.6	8.6
	1h		10.3	10.7	10.7	10	10.8	12.1	9.9	11
	6h	9	10.1	12.5		10.2	12.6	13.1	8.4	9.1
	24h	8.3	8.6	8.2	8.9	8.7	8.9	8.7	8.3	8.2
	4d	8.6	9.8	8.6	7.7	8.6	8.3	8.4	8.7	7.8
	PTT	control					Compstatin
	0h	23.2	26.1	23.3	25.3	23.1	20.1	23.1	20.7	24.1
	1h		41.1	42.7	41.3	46.5	34.4	100	41.2	66.7
	6h	24.7	27.4	29		25.3	24.8	36.2	20.6	22.1
	24h	26.1	24.7	24.2	27.3	23.3	21.3	26.1	23.4	24.5
	4d	21.2	39.7	25.5	26.6	23.3	20.9	22	20.6	29.2
	Fibrinogen	control					Compstatin
	0h	283	125	242	349	248	222	188	209	194
	1h		138	148	297	183	147	135	181	143
	6h	250	151	160		183	56.5	95.9	229	186
	24h	350	194	361	225	340	310	272	350	335
	4d	220	283	216	385	297	222	161	181	253
	D-Dimer	control					Compstatin
	0h	43	22	48	98	73	229	222	145	123
	1h		16	50	42	23	174	107	139	123
	6h	29	23.35	46.05		66	120	130	155
	24h	42	22	65	193	53	105	133	139	142
	4d	43	315	223	30	26		81	325	158
	Clotting time	control					Compstatin
	0h	3	2.3	3.4	3.1	3.7	3.7	3.8	3.1	2.5
	1h		28.6	9.2	16.8	35	30	30	19	30
	6h	2.6	4.2	3.2	4.1	2.2	2.4	2.9	2.2	3
	24h	4.2	2.2	3.8	1.7	2.2	3.7	2.3	3.7	4
	4d	11.9	2.7	2	6.1	4.2	3.4	1	4.1	4.2

## Sheet: Figure 2a
Absolute Lymphocyte Count
	Days	Control						Compstatin
	0	2.08	4.07	5.93	2.12	4.44		3.74	3.4	3.96	2.99	7.02	3.13
	1	0.36	0.44	0.55	0.4	0.38		0.71	0.37	0.95	0.6	0.57	0.65
	4	0.88	0.34	0.58	0.34	0.37		0.69	0.6	2.78	1.88	0.37	0.5
ALC	Day 0	Day 0	Day 1	Day 1	Day 4	Day 4
	Ctrl	Compstatin	Ctrl	Compstatin	Ctrl	Compstatin
	2.08	3.74		0.71		0.69
	4.07	3.4	0.44	0.37	0.34	0.6
	5.93	3.94	0.55	0.95	0.58	2.78
	2.12	2.99	0.4	0.6	0.34	1.88
	4.44	7.02	0.38	0.57	0.37	0.37
		3.13		0.65		0.5
CD4 T cells	Day 0	Day 0	Day 1	Day 1	Day 4	Day 4
	Ctrl	Compstatin	Ctrl	Compstatin	Ctrl	Compstatin
	0.30944	0.98191		0.04625		0.12517
	1.14285	0.85053	0.01342	0.02279	0.00485	0.0364
	2.29854	0.73054	0.07888	0.03341	0.04097	0.12554
	0.29419	0.65854	0.01299	0.0567	0.00279	0.25703
	0.53026	2.33772	0.01409	0.04853	0.00547	0.00958
		1.02832		0.05234		0.02672
CD8	Day 0	Day 0	Day 1	Day 1	Day 4	Day 4
	Ctrl	Compstatin	Ctrl	Compstatin	Ctrl	Compstatin
	0.58687	0.65887		0.03384		0.07556
	0.97168	0.73564	0.02504	0.01682	0.0073	0.0525
	2.20536	0.88895	0.06768	0.0552	0.06588	0.12107
	0.30915	0.78398	0.01104	0.0463	0.00872	0.23681
	0.84442	1.86922	0.01132	0.04417	0.01801	0.02428
		0.72205		0.04602		0.04965
Treg	Day 0	Day 0	Day 1	Day 1	Day 4	Day 4
	Ctrl	Compstatin	Ctrl	Compstatin	Ctrl	Compstatin
	0.04863	0.05104		0.00395		0.00661
	0.11682	0.03104	0.00173	0.00255	0.00025	0.00136
	0.23688	0.0381		0.0023	0.00333	0.00619
	0.04607	0.02673	0.00188	0.0012	0.00018	0.00671
	0.06265	0.03582	0.00152	0.00334	0.00029	0.00049
		0.01714		0.00183		0.0012
CD20 B cell	Day 0	Day 0	Day 1	Day 1	Day 4	Day 4
	Ctrl	Compstatin	Ctrl	Compstatin	Ctrl	Compstatin
	0.2912	1.0285		0.34506		0.37605
	0.61864	1.071	0.20504	0.16872	0.06086	0.4134
	0.556234	1.67844	0.1463	0.5776	0.049996	2.04052*
	0.50456	0.51428	0.1904	0.246	0.07718	0.72004
	1.14996	0.96876	0.07676	0.28158	0.09916	0.12691
		0.45072		0.299		0.231
	Samples were not collected for flow analysis
	Staining error
	Outlier (two standard deviations above the average)

## Sheet: Figure 2b
		Day 0	Day 0	Day 1	Day 1	Day 4	Day 4
Ki67+CD4 T cell		Control	Compstatin	Control	Compstatin	Control	Compstatin
		8.21	10.7		41.4		19.1
		3.92	9.6	33.5	45.4	12.6	8.71
		10.1	9.35	37.5	34.6	15.7	13.4
		11.8	9.54	55	14.8	15.3	8.09
		8.11	4.03	48.6	26	26.3	7.94
			5.92		18.6		7.59
		Day 0	Day 0	Day 1	Day 1	Day 4	Day 4
Ki67+CD8 T cell		Control	Compstatin	Control	Compstatin	Control	Compstatin
		7.18	13.9		19.3		19.6
		6.17	8.15	23.9	24.4	36.5	19.1
		12.6	12.6	15.1	11.7	23.1	16
		11.2	8.73	16.8	7.23	29.1	12.5
		11.7	5.71	20.5	6.45	48.2	12.7
			7.31		6.65		9.32
		Day 0	Day 0	Day 1	Day 1	Day 4	Day 4
Ki67+ CD20 B cells		Control	Compstatin	Control	Compstatin	Control	Compstatin
		5.62	7.57		11.3		14.1
		8.15	6.29	9.49	13.1	10.4	8.62
		6.32	4	9.44	10.4	18.1	8.5
		8.52	7.9	17	2.54	13	5.84
		6.67	3.77	18	13.4	14.2	7.83
			3.86		4.9		3.24
	Samples were not collected for flow analysis

## Sheet: Figure 2c-Check
CD69+CD4 T cell	Day 0	Day 0	Day 1	Day 1	Day 4	Day 4
	Control	Compstatin	Control	Compstatin	Control	Compstatin
	4.16	1.85		11.1		15.7
	3.12	3.26	12.9	23.1	12.2	15.8
	0.81	6.32		19.9	21.7	12.2
	1.97	2.8	15.5	13.9	29.7	15.8
	3.29	0.87	12	11.5	10.6	4.25
		0.93		9.43		6.21
CD69+CD8 T cell	Day 0	Day 0	Day 1	Day 1	Day 4	Day 4
	Control	Compstatin	Control	Compstatin	Control	Compstatin
	23.4	8.46		35.1		21.1
	10.3	10.3	50.7	44.7	24.6	17.1
	4.38	34.5		57.5	34.7	29.7
	21.6	6.75	48	26.7	42.5	23.5
	13	9.1	50.5	24.5	27.2	3.86
		22.5		33.2		18.4
	Samples were not collected for flow analysis
	Staining error

## Sheet: Figure 2d-Check
TNF-alpha	Control						Cp40
1	141.667	112.5	100	150	200		173.684	100	87.5	73.0769	74.359	100
4	91.6667	106.25	93.75	100	110.526		121.053	94.4444	80	100	58.9744	97.2222
IL-6	Control						Cp40
1	1795.83	160	277.778	632.609	696		161.905	470	140.426	86.9565	234.286	310.87
4	112.5	145	205.556	169.565	100		176.19	110	114.894	104.348	62.8571	117.391
IL-18	Control						Cp40
1	194.595	116.667	187.097	223.077	570.513		330.612	166.667	125	96.1538	93.3333	167.164
4	150	103.03	125.806	84.6154	110.256		142.857	111.111	104.167	115.385	76.6667	146.269
IFN-gamma	Control						Cp40
1	90.6977	77.7778	92.5	78.2609	94.5946		62.5	61.3636	57.971	38.2979	37.8641	78.9474
4	65.1163	66.6667	280	82.6087	81.0811		331.25	61.3636	78.2609	74.4681	32.0388	104.386

## Sheet: Figure 4a
AMR score
	AMR score	ER	LR
		3	0
		5	0
		6	2

## Sheet: Figure 4b
	Post-tx DSA	ER (POD7)	LR (POD7)	LR (POD14)
		14101	1739	8529
		2900	6470	18141
		8541	3744	17751

[truncated: 12 more sheets: Figure 4c, Figure 4d, Figure 4e, Figure 5a, Figure 5b, Figure 5c-check, Figure 5d, Figure 5e, Figure 6a,   Figure 6b Check , Figure 6c, Figure 6d]
